# Supplementary material for: A new species of Notodiaptomus from the Amazon basin (Crustacea, Copepoda, Calanoida, Diaptomidae)
Source: Zookeys. 2017 Jun 6;(678):11–30. doi: 10.3897/zookeys.678.5978 (PMC5523360; doi:10.3897/zookeys.678.5978)
Supplement: XML Treatment for Notodiaptomus nelsoni [file zookeys.678.5978-treatment1.xml]

<!DOCTYPE tp:taxon-treatment
  PUBLIC "-//TaxonX//DTD Taxonomic Treatment Publishing DTD v0 20100105//EN" "tax-treatment-NSO.dtd">
<tp:taxon-treatment xmlns:tp="http://www.plazi.org/taxpub"><tp:treatment-meta><kwd-group><label>Taxon classification</label><kwd><named-content xmlns:xlink="http://www.w3.org/1999/xlink" content-type="kingdom">Animalia</named-content></kwd><kwd><named-content xmlns:xlink="http://www.w3.org/1999/xlink" content-type="order">Calanoida</named-content></kwd><kwd><named-content xmlns:xlink="http://www.w3.org/1999/xlink" content-type="family">Diaptomidae</named-content></kwd></kwd-group><mixed-citation publication-type="journal"><person-group><name><surname>Previattelli</surname><given-names>Daniel</given-names></name><name><surname>Perbiche-Neves</surname><given-names>Gilmar</given-names></name><name><surname>da Rocha</surname><given-names>Carlos E. F.</given-names></name></person-group><article-title>A new species of <italic><tp:taxon-name><tp:taxon-name-part taxon-name-part-type="genus" reg="Notodiaptomus">Notodiaptomus</tp:taxon-name-part></tp:taxon-name></italic> from the Amazon basin (<tp:taxon-name><tp:taxon-name-part taxon-name-part-type="subphylum">Crustacea</tp:taxon-name-part></tp:taxon-name>, <tp:taxon-name><tp:taxon-name-part taxon-name-part-type="subclass">Copepoda</tp:taxon-name-part></tp:taxon-name>, <tp:taxon-name><tp:taxon-name-part taxon-name-part-type="order">Calanoida</tp:taxon-name-part></tp:taxon-name>, <tp:taxon-name><tp:taxon-name-part taxon-name-part-type="family">Diaptomidae</tp:taxon-name-part></tp:taxon-name>)</article-title><source>Zookeys</source><day>6</day><month>6</month><year>2017</year><volume>2017</volume><issue>678</issue><fpage>11</fpage><lpage>30</lpage><pub-id pub-id-type="doi">10.3897/zookeys.678.5978</pub-id></mixed-citation></tp:treatment-meta><tp:nomenclature><tp:taxon-name>
              <tp:taxon-name-part taxon-name-part-type="genus" reg="Notodiaptomus">Notodiaptomus</tp:taxon-name-part>
              <tp:taxon-name-part taxon-name-part-type="species" reg="nelsoni">nelsoni</tp:taxon-name-part>
              <object-id xmlns:xlink="http://www.w3.org/1999/xlink" content-type="zoobank" xlink:type="simple">http://zoobank.org/DE18F426-3DCE-4789-B8E7-3515F33AD6D2</object-id>
            </tp:taxon-name><tp:taxon-authority>Previattelli, Perbiche-Neves &amp; Rocha</tp:taxon-authority><tp:taxon-status xmlns:xlink="http://www.w3.org/1999/xlink" xlink:type="simple">sp. n.</tp:taxon-status><xref ref-type="fig" rid="F1">Figures 1</xref><xref ref-type="fig" rid="F2">, 2</xref><xref ref-type="fig" rid="F3">, 3</xref><xref ref-type="fig" rid="F4">, 4</xref><xref ref-type="fig" rid="F5">, 5</xref><xref ref-type="fig" rid="F6">, 6</xref><xref ref-type="fig" rid="F7">, 7</xref><xref ref-type="fig" rid="F8">, 8</xref><xref ref-type="fig" rid="F9">, 9</xref></tp:nomenclature><tp:treatment-sec sec-type="material" id="SECID0ELLAC"><title>Material examined.</title><p>
              <italic>Holotype</italic>. One male, entire, alcohol + glycerine (MZUSP30604), Arapujá Lake, <named-content xmlns:xlink="http://www.w3.org/1999/xlink" content-type="dwc:verbatimCoordinates" xlink:type="simple"><named-content content-type="geo-json" specific-use="{&#34;type&#34;:&#34;Point&#34;,&#34;coordinates&#34;:[-52.191111,-3.215000]}" id="NCID0EWLAC" xlink:type="simple">3°12'54"S, 52°11'28"W</named-content></named-content>, Xingu River Basin, in front of Altamira, Pará State, 21 October 1997, Jansen Zuanon col. <italic>Paratypes</italic>. Ten males and ten females, entire, alcohol + glycerine (MZUSP30605), one male and one female dissected and mounted on slides in glycerine (MZUSP30606), Arapujá Lake, Xingu River, Altamira city, Pará State, 21 October 1997, Jansen Zuanon col. <italic>Additional material</italic>. Males, females and copepodids from Ressaca Lake, Tocantins River Basin, <named-content xmlns:xlink="http://www.w3.org/1999/xlink" content-type="dwc:verbatimCoordinates" xlink:type="simple"><named-content content-type="geo-json" specific-use="{&#34;type&#34;:&#34;Point&#34;,&#34;coordinates&#34;:[-49.262500,-5.193333]}" id="NCID0ECMAC" xlink:type="simple">5°11'36"S, 49°15'45"W</named-content></named-content>, June 1983, Pedro Mera col.</p><fig id="F1" position="float" orientation="portrait"><label>Figure 1.</label><caption><p>Study area with records of <italic><tp:taxon-name><tp:taxon-name-part taxon-name-part-type="genus" reg="Notodiaptomus">Notodiaptomus</tp:taxon-name-part> <tp:taxon-name-part taxon-name-part-type="species" reg="nelsoni">nelsoni</tp:taxon-name-part></tp:taxon-name></italic> sp. n., at Arapujá Lake and Ressaca Lake.</p></caption><graphic xmlns:xlink="http://www.w3.org/1999/xlink" xlink:href="zookeys-678-011-g001.jpg" position="float" orientation="portrait" xlink:type="simple" id="oo_139122.jpg"/></fig></tp:treatment-sec><tp:treatment-sec sec-type="etymology" id="SECID0EANAC"><title>Etymology.</title><p>Named in honour of Dr. Edinaldo Nelson dos Santos Silva (Instituto Nacional de Pesquisas da Amazônia, <named-content xmlns:xlink="http://www.w3.org/1999/xlink" content-type="dwc:institutional_code" xlink:type="simple">INPA</named-content>, Manaus, Brazil), for his invaluable contributions to taxonomy and ecology of the <tp:taxon-name><tp:taxon-name-part taxon-name-part-type="family">Diaptomidae</tp:taxon-name-part></tp:taxon-name>.</p></tp:treatment-sec><tp:treatment-sec sec-type="diagnosis" id="SECID0EQNAC"><title>Diagnosis.</title><p>
              <italic>Male</italic> (Figures <xref ref-type="fig" rid="F2">2B</xref>, <xref ref-type="fig" rid="F10">10A</xref>). Length excluding caudal setae (mean ± SD of ten specimens: 907±60 µm from Ressaca Lake; 859±18 µm from Arapujá Lake). Transverse, narrow nuchal organ ahead cephalic suture, with pair of small sensilla internally and another larger pair of sensilla adjacent to suture (Figure <xref ref-type="fig" rid="F2">2B</xref>). Rows of fine dorsal spinules along posterior margins of <abbrev xmlns:xlink="http://www.w3.org/1999/xlink" xlink:title="thoracic somite 2" id="ABBRID0EEOAC" xlink:type="simple">Th2</abbrev> to <abbrev xmlns:xlink="http://www.w3.org/1999/xlink" xlink:title="thoracic somite 6" id="ABBRID0EIOAC" xlink:type="simple">Th6</abbrev> (Figure <xref ref-type="fig" rid="F2">2B</xref>). Pair of lateral wings symmetrical, with curved row of spinules on each wing. First segment of left <abbrev xmlns:xlink="http://www.w3.org/1999/xlink" xlink:title="Antennule" id="ABBRID0EQOAC" xlink:type="simple">A1</abbrev> with patch of spinules. Segment 13 of right geniculate antennule produced into well-developed, spinous process. Segments 15 and 16 with small process each. Pair of <abbrev xmlns:xlink="http://www.w3.org/1999/xlink" xlink:title="Fifth leg" id="ABBRID0EUOAC" xlink:type="simple">P5</abbrev> asymmetrical, both with rudimentary, unarmed praecoxae and coxae bearing posterior conical process projecting over basis. Right <abbrev xmlns:xlink="http://www.w3.org/1999/xlink" xlink:title="Fifth leg" id="ABBRID0EYOAC" xlink:type="simple">P5</abbrev> bearing outgrowth on posterior basal surface with deep oblique groove with minute tubercles along edge; semicircular lamella on inner margin of basis covered with fine setae; exopod 2-segmented, exp-1 with posterior distal margin produced into pair of conical outgrowths ending as blunt tip; <abbrev xmlns:xlink="http://www.w3.org/1999/xlink" xlink:title="Exopod" id="ABBRID0E3OAC" xlink:type="simple">Exp</abbrev>-2 with lateral outer spine basally placed at the distal third and terminal claw strong and curved in two planes. Right <abbrev xmlns:xlink="http://www.w3.org/1999/xlink" xlink:title="Fifth leg" id="ABBRID0EAPAC" xlink:type="simple">P5</abbrev> endopod one-segmented partially fused to the basis, anteriorly.</p><fig id="F2" position="float" orientation="portrait"><label>Figure 2.</label><caption><p>
                  <italic><tp:taxon-name><tp:taxon-name-part taxon-name-part-type="genus" reg="Notodiaptomus">Notodiaptomus</tp:taxon-name-part> <tp:taxon-name-part taxon-name-part-type="species" reg="nelsoni">nelsoni</tp:taxon-name-part></tp:taxon-name></italic> sp. n. <bold>A</bold> Habitus of female, dorsal <bold>B</bold> Habitus of male, dorsal <bold>C</bold> Detail of last pedigerous somites and genital double somite in female, dorsal. Arrows points lines of spinules on dorsal surface and sensilla at <abbrev xmlns:xlink="http://www.w3.org/1999/xlink" xlink:title="Genital double somite" id="ABBRID0E4PAC" xlink:type="simple">GS</abbrev>.</p></caption><graphic xmlns:xlink="http://www.w3.org/1999/xlink" xlink:href="zookeys-678-011-g002.jpg" position="float" orientation="portrait" xlink:type="simple" id="oo_139124.jpg"/></fig><p>
              <italic>Female</italic> (Figure <xref ref-type="fig" rid="F2">2A</xref>). Length excluding caudal setae (mean of ten specimens: 1,063±35 µm from Ressaca Lake; 933±31 µm from Arapujá Lake). Rows of dorsal spinules along posterior margins of <abbrev xmlns:xlink="http://www.w3.org/1999/xlink" xlink:title="thoracic somite 2" id="ABBRID0EPAAE" xlink:type="simple">Th2</abbrev> to <abbrev xmlns:xlink="http://www.w3.org/1999/xlink" xlink:title="thoracic somite 6" id="ABBRID0ETAAE" xlink:type="simple">Th6</abbrev> (Figure <xref ref-type="fig" rid="F2">2A, C</xref>). Posterolateral wings of <abbrev xmlns:xlink="http://www.w3.org/1999/xlink" xlink:title="thoracic somite 5" id="ABBRID0E2AAE" xlink:type="simple">Th5</abbrev> asymmetrical; left wing produced into a semicircular expansion with sensilla at tip. <abbrev xmlns:xlink="http://www.w3.org/1999/xlink" xlink:title="Genital double somite" id="ABBRID0E6AAE" xlink:type="simple">GS</abbrev> slightly asymmetrical. Left spiniform sensilla with bifid apex (Figure <xref ref-type="fig" rid="F2">2A, C</xref>). <abbrev xmlns:xlink="http://www.w3.org/1999/xlink" xlink:title="Fifth leg" id="ABBRID0EHBAE" xlink:type="simple">P5</abbrev> with fused intercoxal plate, making legs be closely placed. Dorsal expansions of coxa symmetrical and less than ¼ of segment; strong spiniform sensilla at apex of expansions. Lateral seta of basis reaching from half and 2/3 of length of Exp1; <abbrev xmlns:xlink="http://www.w3.org/1999/xlink" xlink:title="Exopod" id="ABBRID0ELBAE" xlink:type="simple">Exp</abbrev> three-segmented, <abbrev xmlns:xlink="http://www.w3.org/1999/xlink" xlink:title="Exopod" id="ABBRID0EPBAE" xlink:type="simple">Exp</abbrev> 1 unarmed, Exp2 with stout inner process bearing short setules and outer small spine, not fused to segment. Exp3 reduced, with two unequal spines, the outer smallest and reaching more than 1/2 length of inner spine. <abbrev xmlns:xlink="http://www.w3.org/1999/xlink" xlink:title="Endopod" id="ABBRID0ETBAE" xlink:type="simple">Enp</abbrev> one-segmented, with no sutures; length reaching 2/3 of Exp1 at least (Figure <xref ref-type="fig" rid="F9">9D, E</xref>).</p></tp:treatment-sec><tp:treatment-sec sec-type="description" id="SECID0E2BAE"><title>Description - male</title><p>(Figure <xref ref-type="fig" rid="F2">2B</xref>). Length of holotype, excluding caudal setae, 1,075 µm.</p><p>
              <italic><tp:taxon-name><tp:taxon-name-part taxon-name-part-type="genus" reg="Prosome">Prosome</tp:taxon-name-part></tp:taxon-name></italic>. Male shorter than female. Maximum width of prosome (275 µm) at <abbrev xmlns:xlink="http://www.w3.org/1999/xlink" xlink:title="thoracic somite 1" id="ABBRID0EOCAE" xlink:type="simple">Th1</abbrev>. Rostrum asymmetrical (Figure <xref ref-type="fig" rid="F8">8E</xref>). Cephalosome with nuchal organ just anterior to suture level; two pairs of sensilla next to lateral borders. <tp:taxon-name><tp:taxon-name-part taxon-name-part-type="genus" reg="Prosome">Prosome</tp:taxon-name-part></tp:taxon-name> 5-segmented. <abbrev xmlns:xlink="http://www.w3.org/1999/xlink" xlink:title="thoracic somite 5" id="ABBRID0E3CAE" xlink:type="simple">Th5</abbrev> and <abbrev xmlns:xlink="http://www.w3.org/1999/xlink" xlink:title="thoracic somite 6" id="ABBRID0EADAE" xlink:type="simple">Th6</abbrev> fused, with suture line represented by rows of spinules (Fig. <xref ref-type="fig" rid="F2">2B</xref>). Lateral wings little developed, each with small spiniform sensilla at apex, similar in size and shape to spinules composing a dorsal row (Figure <xref ref-type="fig" rid="F2">2B</xref>).</p><p>
              <italic>Urosome</italic> (Figures <xref ref-type="fig" rid="F2">2B</xref>, <xref ref-type="fig" rid="F10">10A</xref>). Consisting of four somites plus anal segment, genital somite asymmetrical, with left genital aperture at the middle portion; pair of sensilla at similar regions on both sides of the segment. Ur1 to 3 longer than wide, with small pores laterally; small anal operculum at Ur4.</p><p>
              <italic>Caudal rami</italic> (Figure <xref ref-type="fig" rid="F2">2B</xref>). Symmetrical, longer than wide, with six plumose setae at posterior portion; innermost setae slender and smooth; two dorsal sensilla and setules along inner margin.</p><p>
              <italic><tp:taxon-name><tp:taxon-name-part taxon-name-part-type="genus" reg="Antennules">Antennules</tp:taxon-name-part></tp:taxon-name></italic> (Figures <xref ref-type="fig" rid="F3">3A, B</xref>, <xref ref-type="fig" rid="F4">4A–C</xref>). Asymmetrical, extending beyond prosome but not extending past the distal portion of the Ur3. Ancestral segments II–IV, XXI–XXIII, XXIV–XXV and XXVII–XXVIII completely fused. Tip of setae on segments 3 (V), 7 (IX), 9 (XI) and 14 (XVI) blunt.</p><fig id="F3" position="float" orientation="portrait"><label>Figure 3.</label><caption><p>
                  <italic><tp:taxon-name><tp:taxon-name-part taxon-name-part-type="genus" reg="Notodiaptomus">Notodiaptomus</tp:taxon-name-part> <tp:taxon-name-part taxon-name-part-type="species" reg="nelsoni">nelsoni</tp:taxon-name-part></tp:taxon-name></italic> sp. n. <bold>A</bold> Right geniculate antennule of male <bold>B</bold> Left antennule of male.</p></caption><graphic xmlns:xlink="http://www.w3.org/1999/xlink" xlink:href="zookeys-678-011-g003.jpg" position="float" orientation="portrait" xlink:type="simple" id="oo_139125.jpg"/></fig><p>
              <italic>Right antennule</italic> (Figures <xref ref-type="fig" rid="F3">3A</xref>, <xref ref-type="fig" rid="F4">4A–C</xref>). Composed by 22 segments; fusion pattern and armature presented in Table <xref ref-type="table" rid="T1">1</xref>. Sensilla present at segments 2 (III), 3 (V), and 5 (VII). Conical seta of segment 8 (X) longer and more robust than the one at segment 12 (XIV). Modified seta on segment 10 1/3 smaller than modified seta on segment 11. Seta-like aesthetasc present at segments 17 and 18 (XIX, XX). Tips of large setae on segments 3, 7, 9 and 14 blunt. Segment 19 with one very long and one short setae. Modified seta forming strong process on segment 13. Segments 15 and 16 with small spinous process.</p><table-wrap id="T1" position="float" orientation="portrait"><label>Table 1.</label><caption><p>Segmentation and armament of the antennules in both adult male and female of <italic><tp:taxon-name><tp:taxon-name-part taxon-name-part-type="genus" reg="Notodiaptomus">Notodiaptomus</tp:taxon-name-part> <tp:taxon-name-part taxon-name-part-type="species" reg="nelsoni">nelsoni</tp:taxon-name-part></tp:taxon-name></italic> sp. n. A, ancestral segments according to <xref ref-type="bibr" rid="B3">Huys and Boxshall (1991)</xref>; <abbrev xmlns:xlink="http://www.w3.org/1999/xlink" xlink:title="aesthetasc" id="ABBRID0EVGAE" xlink:type="simple">ae</abbrev>, aesthetasc; <abbrev xmlns:xlink="http://www.w3.org/1999/xlink" xlink:title="modified seta" id="ABBRID0EZGAE" xlink:type="simple">ms</abbrev>, modified seta; <abbrev xmlns:xlink="http://www.w3.org/1999/xlink" xlink:title="segments in adults" id="ABBRID0E4GAE" xlink:type="simple">N</abbrev>, segments in adults; <abbrev xmlns:xlink="http://www.w3.org/1999/xlink" xlink:title="process" id="ABBRID0EBHAE" xlink:type="simple">p</abbrev>, process; <abbrev xmlns:xlink="http://www.w3.org/1999/xlink" xlink:title="seta" id="ABBRID0EFHAE" xlink:type="simple">s</abbrev>, seta; <abbrev xmlns:xlink="http://www.w3.org/1999/xlink" xlink:title="vestigial seta" id="ABBRID0EJHAE" xlink:type="simple">vs</abbrev>, vestigial seta.</p></caption><table id="TID0EQKAC" rules="all"><tbody><tr><th rowspan="1" colspan="1">A</th><th rowspan="1" colspan="1">
                      <abbrev xmlns:xlink="http://www.w3.org/1999/xlink" xlink:title="segments in adults" id="ABBRID0EZHAE" xlink:type="simple">N</abbrev>
                    </th><th rowspan="1" colspan="1">Male right antennule</th><th rowspan="1" colspan="1">
                      <abbrev xmlns:xlink="http://www.w3.org/1999/xlink" xlink:title="segments in adults" id="ABBRID0EEIAE" xlink:type="simple">N</abbrev>
                    </th><th rowspan="1" colspan="1">Male left antennule</th><th rowspan="1" colspan="1">Female antennules</th></tr><tr><td rowspan="1" colspan="1">I</td><td rowspan="1" colspan="1">1</td><td rowspan="1" colspan="1">1<abbrev xmlns:xlink="http://www.w3.org/1999/xlink" xlink:title="seta" id="ABBRID0EZIAE" xlink:type="simple">s</abbrev> + 1<abbrev xmlns:xlink="http://www.w3.org/1999/xlink" xlink:title="aesthetasc" id="ABBRID0E4IAE" xlink:type="simple">ae</abbrev></td><td rowspan="1" colspan="1">1</td><td rowspan="1" colspan="1">1<abbrev xmlns:xlink="http://www.w3.org/1999/xlink" xlink:title="seta" id="ABBRID0EHJAE" xlink:type="simple">s</abbrev> + 1<abbrev xmlns:xlink="http://www.w3.org/1999/xlink" xlink:title="aesthetasc" id="ABBRID0ELJAE" xlink:type="simple">ae</abbrev></td><td rowspan="1" colspan="1">1<abbrev xmlns:xlink="http://www.w3.org/1999/xlink" xlink:title="seta" id="ABBRID0ESJAE" xlink:type="simple">s</abbrev> + 1<abbrev xmlns:xlink="http://www.w3.org/1999/xlink" xlink:title="aesthetasc" id="ABBRID0EWJAE" xlink:type="simple">ae</abbrev></td></tr><tr><td rowspan="1" colspan="1">II</td><td rowspan="3" colspan="1">2</td><td rowspan="3" colspan="1">3<abbrev xmlns:xlink="http://www.w3.org/1999/xlink" xlink:title="seta" id="ABBRID0EEKAE" xlink:type="simple">s</abbrev> + 1<abbrev xmlns:xlink="http://www.w3.org/1999/xlink" xlink:title="aesthetasc" id="ABBRID0EIKAE" xlink:type="simple">ae</abbrev></td><td rowspan="3" colspan="1">2</td><td rowspan="3" colspan="1">3<abbrev xmlns:xlink="http://www.w3.org/1999/xlink" xlink:title="seta" id="ABBRID0ESKAE" xlink:type="simple">s</abbrev> + 1<abbrev xmlns:xlink="http://www.w3.org/1999/xlink" xlink:title="aesthetasc" id="ABBRID0EWKAE" xlink:type="simple">ae</abbrev></td><td rowspan="3" colspan="1">3<abbrev xmlns:xlink="http://www.w3.org/1999/xlink" xlink:title="seta" id="ABBRID0E4KAE" xlink:type="simple">s</abbrev> + 1<abbrev xmlns:xlink="http://www.w3.org/1999/xlink" xlink:title="aesthetasc" id="ABBRID0EBLAE" xlink:type="simple">ae</abbrev> + 1<abbrev xmlns:xlink="http://www.w3.org/1999/xlink" xlink:title="vestigial seta" id="ABBRID0EFLAE" xlink:type="simple">vs</abbrev></td></tr><tr><td rowspan="1" colspan="1">III</td></tr><tr><td rowspan="1" colspan="1">IV</td></tr><tr><td rowspan="1" colspan="1">V</td><td rowspan="1" colspan="1">3</td><td rowspan="1" colspan="1">1<abbrev xmlns:xlink="http://www.w3.org/1999/xlink" xlink:title="seta" id="ABBRID0E2LAE" xlink:type="simple">s</abbrev> + 1<abbrev xmlns:xlink="http://www.w3.org/1999/xlink" xlink:title="aesthetasc" id="ABBRID0E6LAE" xlink:type="simple">ae</abbrev></td><td rowspan="1" colspan="1">3</td><td rowspan="1" colspan="1">1<abbrev xmlns:xlink="http://www.w3.org/1999/xlink" xlink:title="seta" id="ABBRID0EJMAE" xlink:type="simple">s</abbrev> + 1<abbrev xmlns:xlink="http://www.w3.org/1999/xlink" xlink:title="aesthetasc" id="ABBRID0ENMAE" xlink:type="simple">ae</abbrev></td><td rowspan="1" colspan="1">1<abbrev xmlns:xlink="http://www.w3.org/1999/xlink" xlink:title="seta" id="ABBRID0EUMAE" xlink:type="simple">s</abbrev> + 1<abbrev xmlns:xlink="http://www.w3.org/1999/xlink" xlink:title="aesthetasc" id="ABBRID0EYMAE" xlink:type="simple">ae</abbrev> + 1<abbrev xmlns:xlink="http://www.w3.org/1999/xlink" xlink:title="vestigial seta" id="ABBRID0E3MAE" xlink:type="simple">vs</abbrev></td></tr><tr><td rowspan="1" colspan="1">VI</td><td rowspan="1" colspan="1">4</td><td rowspan="1" colspan="1">1<abbrev xmlns:xlink="http://www.w3.org/1999/xlink" xlink:title="seta" id="ABBRID0EKNAE" xlink:type="simple">s</abbrev></td><td rowspan="1" colspan="1">4</td><td rowspan="1" colspan="1">1<abbrev xmlns:xlink="http://www.w3.org/1999/xlink" xlink:title="seta" id="ABBRID0EUNAE" xlink:type="simple">s</abbrev></td><td rowspan="1" colspan="1">1<abbrev xmlns:xlink="http://www.w3.org/1999/xlink" xlink:title="seta" id="ABBRID0E2NAE" xlink:type="simple">s</abbrev></td></tr><tr><td rowspan="1" colspan="1">VII</td><td rowspan="1" colspan="1">5</td><td rowspan="1" colspan="1">1<abbrev xmlns:xlink="http://www.w3.org/1999/xlink" xlink:title="seta" id="ABBRID0EJOAE" xlink:type="simple">s</abbrev> + 1<abbrev xmlns:xlink="http://www.w3.org/1999/xlink" xlink:title="aesthetasc" id="ABBRID0ENOAE" xlink:type="simple">ae</abbrev></td><td rowspan="1" colspan="1">5</td><td rowspan="1" colspan="1">1<abbrev xmlns:xlink="http://www.w3.org/1999/xlink" xlink:title="seta" id="ABBRID0EXOAE" xlink:type="simple">s</abbrev> + 1<abbrev xmlns:xlink="http://www.w3.org/1999/xlink" xlink:title="aesthetasc" id="ABBRID0E2OAE" xlink:type="simple">ae</abbrev></td><td rowspan="1" colspan="1">1<abbrev xmlns:xlink="http://www.w3.org/1999/xlink" xlink:title="seta" id="ABBRID0ECPAE" xlink:type="simple">s</abbrev> + 1<abbrev xmlns:xlink="http://www.w3.org/1999/xlink" xlink:title="aesthetasc" id="ABBRID0EGPAE" xlink:type="simple">ae</abbrev> + 1<abbrev xmlns:xlink="http://www.w3.org/1999/xlink" xlink:title="vestigial seta" id="ABBRID0EKPAE" xlink:type="simple">vs</abbrev></td></tr><tr><td rowspan="1" colspan="1">VIII</td><td rowspan="1" colspan="1">6</td><td rowspan="1" colspan="1">1<abbrev xmlns:xlink="http://www.w3.org/1999/xlink" xlink:title="seta" id="ABBRID0EYPAE" xlink:type="simple">s</abbrev></td><td rowspan="1" colspan="1">6</td><td rowspan="1" colspan="1">1<abbrev xmlns:xlink="http://www.w3.org/1999/xlink" xlink:title="seta" id="ABBRID0ECQAE" xlink:type="simple">s</abbrev></td><td rowspan="1" colspan="1">1<abbrev xmlns:xlink="http://www.w3.org/1999/xlink" xlink:title="seta" id="ABBRID0EJQAE" xlink:type="simple">s</abbrev></td></tr><tr><td rowspan="1" colspan="1">IX</td><td rowspan="1" colspan="1">7</td><td rowspan="1" colspan="1">1<abbrev xmlns:xlink="http://www.w3.org/1999/xlink" xlink:title="seta" id="ABBRID0EXQAE" xlink:type="simple">s</abbrev> + 1<abbrev xmlns:xlink="http://www.w3.org/1999/xlink" xlink:title="aesthetasc" id="ABBRID0E2QAE" xlink:type="simple">ae</abbrev></td><td rowspan="1" colspan="1">7</td><td rowspan="1" colspan="1">1<abbrev xmlns:xlink="http://www.w3.org/1999/xlink" xlink:title="seta" id="ABBRID0EFRAE" xlink:type="simple">s</abbrev> + 1<abbrev xmlns:xlink="http://www.w3.org/1999/xlink" xlink:title="aesthetasc" id="ABBRID0EJRAE" xlink:type="simple">ae</abbrev></td><td rowspan="1" colspan="1">1<abbrev xmlns:xlink="http://www.w3.org/1999/xlink" xlink:title="seta" id="ABBRID0EQRAE" xlink:type="simple">s</abbrev> + 1<abbrev xmlns:xlink="http://www.w3.org/1999/xlink" xlink:title="aesthetasc" id="ABBRID0EURAE" xlink:type="simple">ae</abbrev></td></tr><tr><td rowspan="1" colspan="1">X</td><td rowspan="1" colspan="1">8</td><td rowspan="1" colspan="1">1<abbrev xmlns:xlink="http://www.w3.org/1999/xlink" xlink:title="seta" id="ABBRID0ECSAE" xlink:type="simple">s</abbrev> + 1cs</td><td rowspan="1" colspan="1">8</td><td rowspan="1" colspan="1">1<abbrev xmlns:xlink="http://www.w3.org/1999/xlink" xlink:title="seta" id="ABBRID0ENSAE" xlink:type="simple">s</abbrev> + 1cs</td><td rowspan="1" colspan="1">1<abbrev xmlns:xlink="http://www.w3.org/1999/xlink" xlink:title="seta" id="ABBRID0EVSAE" xlink:type="simple">s</abbrev> + 1cs</td></tr><tr><td rowspan="1" colspan="1">XI</td><td rowspan="1" colspan="1">9</td><td rowspan="1" colspan="1">2<abbrev xmlns:xlink="http://www.w3.org/1999/xlink" xlink:title="seta" id="ABBRID0EETAE" xlink:type="simple">s</abbrev> + 1<abbrev xmlns:xlink="http://www.w3.org/1999/xlink" xlink:title="aesthetasc" id="ABBRID0EITAE" xlink:type="simple">ae</abbrev></td><td rowspan="1" colspan="1">9</td><td rowspan="1" colspan="1">2<abbrev xmlns:xlink="http://www.w3.org/1999/xlink" xlink:title="seta" id="ABBRID0ESTAE" xlink:type="simple">s</abbrev> + 1<abbrev xmlns:xlink="http://www.w3.org/1999/xlink" xlink:title="aesthetasc" id="ABBRID0EWTAE" xlink:type="simple">ae</abbrev></td><td rowspan="1" colspan="1">2<abbrev xmlns:xlink="http://www.w3.org/1999/xlink" xlink:title="seta" id="ABBRID0E4TAE" xlink:type="simple">s</abbrev> + 1<abbrev xmlns:xlink="http://www.w3.org/1999/xlink" xlink:title="aesthetasc" id="ABBRID0EBUAE" xlink:type="simple">ae</abbrev></td></tr><tr><td rowspan="1" colspan="1">XII</td><td rowspan="1" colspan="1">10</td><td rowspan="1" colspan="1">1<abbrev xmlns:xlink="http://www.w3.org/1999/xlink" xlink:title="seta" id="ABBRID0EPUAE" xlink:type="simple">s</abbrev> + 1<abbrev xmlns:xlink="http://www.w3.org/1999/xlink" xlink:title="modified seta" id="ABBRID0ETUAE" xlink:type="simple">ms</abbrev></td><td rowspan="1" colspan="1">10</td><td rowspan="1" colspan="1">1<abbrev xmlns:xlink="http://www.w3.org/1999/xlink" xlink:title="seta" id="ABBRID0E4UAE" xlink:type="simple">s</abbrev></td><td rowspan="1" colspan="1">1<abbrev xmlns:xlink="http://www.w3.org/1999/xlink" xlink:title="seta" id="ABBRID0EEVAE" xlink:type="simple">s</abbrev></td></tr><tr><td rowspan="1" colspan="1">XIII</td><td rowspan="1" colspan="1">11</td><td rowspan="1" colspan="1">1<abbrev xmlns:xlink="http://www.w3.org/1999/xlink" xlink:title="seta" id="ABBRID0ESVAE" xlink:type="simple">s</abbrev> + 1<abbrev xmlns:xlink="http://www.w3.org/1999/xlink" xlink:title="modified seta" id="ABBRID0EWVAE" xlink:type="simple">ms</abbrev></td><td rowspan="1" colspan="1">11</td><td rowspan="1" colspan="1">1<abbrev xmlns:xlink="http://www.w3.org/1999/xlink" xlink:title="seta" id="ABBRID0EAWAE" xlink:type="simple">s</abbrev></td><td rowspan="1" colspan="1">1<abbrev xmlns:xlink="http://www.w3.org/1999/xlink" xlink:title="seta" id="ABBRID0EHWAE" xlink:type="simple">s</abbrev></td></tr><tr><td rowspan="1" colspan="1">XIV</td><td rowspan="1" colspan="1">12</td><td rowspan="1" colspan="1">1<abbrev xmlns:xlink="http://www.w3.org/1999/xlink" xlink:title="seta" id="ABBRID0EVWAE" xlink:type="simple">s</abbrev> + 1<abbrev xmlns:xlink="http://www.w3.org/1999/xlink" xlink:title="aesthetasc" id="ABBRID0EZWAE" xlink:type="simple">ae</abbrev> + 1cs</td><td rowspan="1" colspan="1">12</td><td rowspan="1" colspan="1">1<abbrev xmlns:xlink="http://www.w3.org/1999/xlink" xlink:title="seta" id="ABBRID0EEXAE" xlink:type="simple">s</abbrev> + 1<abbrev xmlns:xlink="http://www.w3.org/1999/xlink" xlink:title="aesthetasc" id="ABBRID0EIXAE" xlink:type="simple">ae</abbrev> + 1cs</td><td rowspan="1" colspan="1">1<abbrev xmlns:xlink="http://www.w3.org/1999/xlink" xlink:title="seta" id="ABBRID0EQXAE" xlink:type="simple">s</abbrev> + 1<abbrev xmlns:xlink="http://www.w3.org/1999/xlink" xlink:title="aesthetasc" id="ABBRID0EUXAE" xlink:type="simple">ae</abbrev> + 1cs</td></tr><tr><td rowspan="1" colspan="1">XV</td><td rowspan="1" colspan="1">13</td><td rowspan="1" colspan="1">1<abbrev xmlns:xlink="http://www.w3.org/1999/xlink" xlink:title="seta" id="ABBRID0EDYAE" xlink:type="simple">s</abbrev> + 1<abbrev xmlns:xlink="http://www.w3.org/1999/xlink" xlink:title="aesthetasc" id="ABBRID0EHYAE" xlink:type="simple">ae</abbrev> + 1<abbrev xmlns:xlink="http://www.w3.org/1999/xlink" xlink:title="modified seta" id="ABBRID0ELYAE" xlink:type="simple">ms</abbrev></td><td rowspan="1" colspan="1">13</td><td rowspan="1" colspan="1">1<abbrev xmlns:xlink="http://www.w3.org/1999/xlink" xlink:title="seta" id="ABBRID0EVYAE" xlink:type="simple">s</abbrev></td><td rowspan="1" colspan="1">1<abbrev xmlns:xlink="http://www.w3.org/1999/xlink" xlink:title="seta" id="ABBRID0E3YAE" xlink:type="simple">s</abbrev></td></tr><tr><td rowspan="1" colspan="1">XVI</td><td rowspan="1" colspan="1">14</td><td rowspan="1" colspan="1">2<abbrev xmlns:xlink="http://www.w3.org/1999/xlink" xlink:title="seta" id="ABBRID0EKZAE" xlink:type="simple">s</abbrev> + 1<abbrev xmlns:xlink="http://www.w3.org/1999/xlink" xlink:title="aesthetasc" id="ABBRID0EOZAE" xlink:type="simple">ae</abbrev></td><td rowspan="1" colspan="1">14</td><td rowspan="1" colspan="1">1<abbrev xmlns:xlink="http://www.w3.org/1999/xlink" xlink:title="seta" id="ABBRID0EYZAE" xlink:type="simple">s</abbrev> + 1<abbrev xmlns:xlink="http://www.w3.org/1999/xlink" xlink:title="aesthetasc" id="ABBRID0E3ZAE" xlink:type="simple">ae</abbrev></td><td rowspan="1" colspan="1">1<abbrev xmlns:xlink="http://www.w3.org/1999/xlink" xlink:title="seta" id="ABBRID0ED1AE" xlink:type="simple">s</abbrev> + 1<abbrev xmlns:xlink="http://www.w3.org/1999/xlink" xlink:title="aesthetasc" id="ABBRID0EH1AE" xlink:type="simple">ae</abbrev></td></tr><tr><td rowspan="1" colspan="1">XVII</td><td rowspan="1" colspan="1">15</td><td rowspan="1" colspan="1">2<abbrev xmlns:xlink="http://www.w3.org/1999/xlink" xlink:title="seta" id="ABBRID0EV1AE" xlink:type="simple">s</abbrev> + 1<abbrev xmlns:xlink="http://www.w3.org/1999/xlink" xlink:title="aesthetasc" id="ABBRID0EZ1AE" xlink:type="simple">ae</abbrev> + 1<abbrev xmlns:xlink="http://www.w3.org/1999/xlink" xlink:title="process" id="ABBRID0E41AE" xlink:type="simple">p</abbrev></td><td rowspan="1" colspan="1">15</td><td rowspan="1" colspan="1">1<abbrev xmlns:xlink="http://www.w3.org/1999/xlink" xlink:title="seta" id="ABBRID0EH2AE" xlink:type="simple">s</abbrev></td><td rowspan="1" colspan="1">1<abbrev xmlns:xlink="http://www.w3.org/1999/xlink" xlink:title="seta" id="ABBRID0EO2AE" xlink:type="simple">s</abbrev></td></tr><tr><td rowspan="1" colspan="1">XVIII</td><td rowspan="1" colspan="1">16</td><td rowspan="1" colspan="1">2<abbrev xmlns:xlink="http://www.w3.org/1999/xlink" xlink:title="seta" id="ABBRID0E32AE" xlink:type="simple">s</abbrev> + 1<abbrev xmlns:xlink="http://www.w3.org/1999/xlink" xlink:title="aesthetasc" id="ABBRID0EA3AE" xlink:type="simple">ae</abbrev> + 1<abbrev xmlns:xlink="http://www.w3.org/1999/xlink" xlink:title="process" id="ABBRID0EE3AE" xlink:type="simple">p</abbrev></td><td rowspan="1" colspan="1">16</td><td rowspan="1" colspan="1">1<abbrev xmlns:xlink="http://www.w3.org/1999/xlink" xlink:title="seta" id="ABBRID0EO3AE" xlink:type="simple">s</abbrev> + 1<abbrev xmlns:xlink="http://www.w3.org/1999/xlink" xlink:title="aesthetasc" id="ABBRID0ES3AE" xlink:type="simple">ae</abbrev></td><td rowspan="1" colspan="1">1<abbrev xmlns:xlink="http://www.w3.org/1999/xlink" xlink:title="seta" id="ABBRID0EZ3AE" xlink:type="simple">s</abbrev> + 1<abbrev xmlns:xlink="http://www.w3.org/1999/xlink" xlink:title="aesthetasc" id="ABBRID0E43AE" xlink:type="simple">ae</abbrev></td></tr><tr><td rowspan="1" colspan="1">XIX</td><td rowspan="1" colspan="1">17</td><td rowspan="1" colspan="1">2<abbrev xmlns:xlink="http://www.w3.org/1999/xlink" xlink:title="seta" id="ABBRID0EL4AE" xlink:type="simple">s</abbrev> + 1<abbrev xmlns:xlink="http://www.w3.org/1999/xlink" xlink:title="modified seta" id="ABBRID0EP4AE" xlink:type="simple">ms</abbrev></td><td rowspan="1" colspan="1">17</td><td rowspan="1" colspan="1">1<abbrev xmlns:xlink="http://www.w3.org/1999/xlink" xlink:title="seta" id="ABBRID0EZ4AE" xlink:type="simple">s</abbrev></td><td rowspan="1" colspan="1">1<abbrev xmlns:xlink="http://www.w3.org/1999/xlink" xlink:title="seta" id="ABBRID0EA5AE" xlink:type="simple">s</abbrev></td></tr><tr><td rowspan="1" colspan="1">XX</td><td rowspan="1" colspan="1">18</td><td rowspan="1" colspan="1">1<abbrev xmlns:xlink="http://www.w3.org/1999/xlink" xlink:title="seta" id="ABBRID0EO5AE" xlink:type="simple">s</abbrev> + 1 <abbrev xmlns:xlink="http://www.w3.org/1999/xlink" xlink:title="modified seta" id="ABBRID0ES5AE" xlink:type="simple">ms</abbrev></td><td rowspan="1" colspan="1">18</td><td rowspan="1" colspan="1">1<abbrev xmlns:xlink="http://www.w3.org/1999/xlink" xlink:title="seta" id="ABBRID0E35AE" xlink:type="simple">s</abbrev></td><td rowspan="1" colspan="1">1<abbrev xmlns:xlink="http://www.w3.org/1999/xlink" xlink:title="seta" id="ABBRID0ED6AE" xlink:type="simple">s</abbrev></td></tr><tr><td rowspan="1" colspan="1">XXI</td><td rowspan="3" colspan="1">19</td><td rowspan="3" colspan="1">2<abbrev xmlns:xlink="http://www.w3.org/1999/xlink" xlink:title="seta" id="ABBRID0ER6AE" xlink:type="simple">s</abbrev> + 1<abbrev xmlns:xlink="http://www.w3.org/1999/xlink" xlink:title="aesthetasc" id="ABBRID0EV6AE" xlink:type="simple">ae</abbrev> + 2<abbrev xmlns:xlink="http://www.w3.org/1999/xlink" xlink:title="modified seta" id="ABBRID0EZ6AE" xlink:type="simple">ms</abbrev></td><td rowspan="1" colspan="1">19</td><td rowspan="1" colspan="1">1<abbrev xmlns:xlink="http://www.w3.org/1999/xlink" xlink:title="seta" id="ABBRID0EEAAG" xlink:type="simple">s</abbrev> + 1<abbrev xmlns:xlink="http://www.w3.org/1999/xlink" xlink:title="aesthetasc" id="ABBRID0EIAAG" xlink:type="simple">ae</abbrev></td><td rowspan="1" colspan="1">1<abbrev xmlns:xlink="http://www.w3.org/1999/xlink" xlink:title="seta" id="ABBRID0EPAAG" xlink:type="simple">s</abbrev> + 1<abbrev xmlns:xlink="http://www.w3.org/1999/xlink" xlink:title="aesthetasc" id="ABBRID0ETAAG" xlink:type="simple">ae</abbrev></td></tr><tr><td rowspan="1" colspan="1">XXII</td><td rowspan="1" colspan="1">20</td><td rowspan="1" colspan="1">1<abbrev xmlns:xlink="http://www.w3.org/1999/xlink" xlink:title="seta" id="ABBRID0EBBAG" xlink:type="simple">s</abbrev></td><td rowspan="1" colspan="1">1<abbrev xmlns:xlink="http://www.w3.org/1999/xlink" xlink:title="seta" id="ABBRID0EIBAG" xlink:type="simple">s</abbrev></td></tr><tr><td rowspan="1" colspan="1">XXIII</td><td rowspan="1" colspan="1">21</td><td rowspan="1" colspan="1">1<abbrev xmlns:xlink="http://www.w3.org/1999/xlink" xlink:title="seta" id="ABBRID0EWBAG" xlink:type="simple">s</abbrev></td><td rowspan="1" colspan="1">1<abbrev xmlns:xlink="http://www.w3.org/1999/xlink" xlink:title="seta" id="ABBRID0E4BAG" xlink:type="simple">s</abbrev></td></tr><tr><td rowspan="1" colspan="1">XXIV</td><td rowspan="2" colspan="1">20</td><td rowspan="2" colspan="1">4<abbrev xmlns:xlink="http://www.w3.org/1999/xlink" xlink:title="seta" id="ABBRID0ELCAG" xlink:type="simple">s</abbrev></td><td rowspan="1" colspan="1">22</td><td rowspan="1" colspan="1">2<abbrev xmlns:xlink="http://www.w3.org/1999/xlink" xlink:title="seta" id="ABBRID0EVCAG" xlink:type="simple">s</abbrev></td><td rowspan="1" colspan="1">2<abbrev xmlns:xlink="http://www.w3.org/1999/xlink" xlink:title="seta" id="ABBRID0E3CAG" xlink:type="simple">s</abbrev></td></tr><tr><td rowspan="1" colspan="1">XXV</td><td rowspan="1" colspan="1">23</td><td rowspan="1" colspan="1">2<abbrev xmlns:xlink="http://www.w3.org/1999/xlink" xlink:title="seta" id="ABBRID0EKDAG" xlink:type="simple">s</abbrev></td><td rowspan="1" colspan="1">2<abbrev xmlns:xlink="http://www.w3.org/1999/xlink" xlink:title="seta" id="ABBRID0ERDAG" xlink:type="simple">s</abbrev></td></tr><tr><td rowspan="1" colspan="1">XXVI</td><td rowspan="1" colspan="1">21</td><td rowspan="1" colspan="1">2<abbrev xmlns:xlink="http://www.w3.org/1999/xlink" xlink:title="seta" id="ABBRID0E6DAG" xlink:type="simple">s</abbrev></td><td rowspan="1" colspan="1">24</td><td rowspan="1" colspan="1">2<abbrev xmlns:xlink="http://www.w3.org/1999/xlink" xlink:title="seta" id="ABBRID0EJEAG" xlink:type="simple">s</abbrev></td><td rowspan="1" colspan="1">2<abbrev xmlns:xlink="http://www.w3.org/1999/xlink" xlink:title="seta" id="ABBRID0EQEAG" xlink:type="simple">s</abbrev></td></tr><tr><td rowspan="1" colspan="1">XXVII</td><td rowspan="2" colspan="1">22</td><td rowspan="2" colspan="1">4<abbrev xmlns:xlink="http://www.w3.org/1999/xlink" xlink:title="seta" id="ABBRID0E5EAG" xlink:type="simple">s</abbrev> + 1<abbrev xmlns:xlink="http://www.w3.org/1999/xlink" xlink:title="aesthetasc" id="ABBRID0ECFAG" xlink:type="simple">ae</abbrev></td><td rowspan="2" colspan="1">25</td><td rowspan="2" colspan="1">4<abbrev xmlns:xlink="http://www.w3.org/1999/xlink" xlink:title="seta" id="ABBRID0EMFAG" xlink:type="simple">s</abbrev> + 1<abbrev xmlns:xlink="http://www.w3.org/1999/xlink" xlink:title="aesthetasc" id="ABBRID0EQFAG" xlink:type="simple">ae</abbrev></td><td rowspan="2" colspan="1">4<abbrev xmlns:xlink="http://www.w3.org/1999/xlink" xlink:title="seta" id="ABBRID0EXFAG" xlink:type="simple">s</abbrev> + 1<abbrev xmlns:xlink="http://www.w3.org/1999/xlink" xlink:title="aesthetasc" id="ABBRID0E2FAG" xlink:type="simple">ae</abbrev></td></tr><tr><td rowspan="1" colspan="1">XXVIII</td></tr></tbody></table></table-wrap><p>
              <italic>Left antennule</italic> (Figure <xref ref-type="fig" rid="F3">3B</xref>). 25-segmented; armature of segments presented in Table <xref ref-type="table" rid="T1">1</xref>. Tips of large setae on segments 3, 7, 9 and 14 blunt, as in right antennule. Seta inserted ventrally on segment 24 (XXVI).</p><p>
              <italic>Antenna</italic> (Figure <xref ref-type="fig" rid="F5">5A</xref>). Biramous; coxa presenting one inner seta. Basis with two setae inserted posteriorly. Exopod 8-segmented; second (II–IV) and penultimate (IX–X) segments compounded with regions of discontinuous cuticle surface; penultimate segment elongated; distal segment small, with three long, apical setae. Endopod 2-segmented; outer margin of first segment ornamented with one patch of spinules (approx. 15); inner margin with two setae and pore between patch of spinules and setae; second segment bilobed, with groove between lobes; outer lobe with seven (eight visible on Fig. <xref ref-type="fig" rid="F5">5A</xref>) marginal setae and one group of spinules on dorsal/outer margin; inner lobe with eight distal setae.</p><fig id="F4" position="float" orientation="portrait"><label>Figure 4.</label><caption><p>
                  <italic><tp:taxon-name><tp:taxon-name-part taxon-name-part-type="genus" reg="Notodiaptomus">Notodiaptomus</tp:taxon-name-part> <tp:taxon-name-part taxon-name-part-type="species" reg="nelsoni">nelsoni</tp:taxon-name-part></tp:taxon-name></italic> sp. n. male. <bold>A</bold> Right geniculate <abbrev xmlns:xlink="http://www.w3.org/1999/xlink" xlink:title="Antennule" id="ABBRID0EPHAG" xlink:type="simple">A1</abbrev>, segments 13–16 (100 µm), arrow point the spinous process at segment 13 of antennule <bold>B</bold> Right geniculate <abbrev xmlns:xlink="http://www.w3.org/1999/xlink" xlink:title="Antennule" id="ABBRID0EVHAG" xlink:type="simple">A1</abbrev>, segment 20 (50 µm) <bold>C</bold> Complete right geniculate <abbrev xmlns:xlink="http://www.w3.org/1999/xlink" xlink:title="Antennule" id="ABBRID0E2HAG" xlink:type="simple">A1</abbrev> (300 µm).</p></caption><graphic xmlns:xlink="http://www.w3.org/1999/xlink" xlink:href="zookeys-678-011-g004.jpg" position="float" orientation="portrait" xlink:type="simple" id="oo_139126.jpg"/></fig><fig id="F5" position="float" orientation="portrait"><label>Figure 5.</label><caption><p>
                  <italic><tp:taxon-name><tp:taxon-name-part taxon-name-part-type="genus" reg="Notodiaptomus">Notodiaptomus</tp:taxon-name-part> <tp:taxon-name-part taxon-name-part-type="species" reg="nelsoni">nelsoni</tp:taxon-name-part></tp:taxon-name></italic> sp. n. male. <bold>A</bold> Right antenna <bold>B</bold> Coxal gnathobase of right mandible <bold>C</bold> Mandible, ventral view <bold>D</bold> Mandible, dorsal view.</p></caption><graphic xmlns:xlink="http://www.w3.org/1999/xlink" xlink:href="zookeys-678-011-g005.jpg" position="float" orientation="portrait" xlink:type="simple" id="oo_139127.jpg"/></fig><p>
              <italic>Mandible</italic> (Figure <xref ref-type="fig" rid="F5">5B, C, D</xref>). Gnathobase strongly sclerotized; gnathal blade with six multicuspid teeth and distal sub-triangular tooth. Basis with inner seta. Mandibu<!--PageBreak-->lar palp biramous. Basis of the palp with four inner setae (three distal). <abbrev xmlns:xlink="http://www.w3.org/1999/xlink" xlink:title="Exopod" id="ABBRID0EOJAG" xlink:type="simple">Exp</abbrev> with four segments, setal formula 1, 1, 1, 3. <abbrev xmlns:xlink="http://www.w3.org/1999/xlink" xlink:title="Endopod" id="ABBRID0ESJAG" xlink:type="simple">Enp</abbrev> 2-segmented; first segment with distal lobe bearing four setae; second segment with nine distal setae and three rows of spinules on posterior margin.</p><p>
              <italic>Maxillule</italic> (Figures <xref ref-type="fig" rid="F6">6B</xref>, <xref ref-type="fig" rid="F7">7A</xref>). Coxal epipodite with nine setae and row of spinules on distal surface. Coxal endite with four distal setae. Outer seta representing basal exite present; four setae on proximal basal endite, distal basal endite with four setae. Endo<!--PageBreak-->pod two-segmented; with three setae on margin of proximal segment, and five distal setae on second segment. Exopod with six distal setae.</p><p>
              <italic>Maxilla</italic> (Figure <xref ref-type="fig" rid="F6">6A</xref>). Proximal praecoxal endite with five setae and one spine (setules present on these setae but not figured here); distal praecoxal endite with three setae: proximal and distal coxal endites each with three setae; allobasis with four setae; free endopod with five setae in total.</p><fig id="F6" position="float" orientation="portrait"><label>Figure 6.</label><caption><p>
                  <italic><tp:taxon-name><tp:taxon-name-part taxon-name-part-type="genus" reg="Notodiaptomus">Notodiaptomus</tp:taxon-name-part> <tp:taxon-name-part taxon-name-part-type="species" reg="nelsoni">nelsoni</tp:taxon-name-part></tp:taxon-name></italic> sp. n. male, mouth parts. <bold>A</bold> Left maxilla <bold>B</bold> Maxillule <bold>C</bold> Frontal view of maxilliped <bold>D</bold> Caudal view of maxilliped.</p></caption><graphic xmlns:xlink="http://www.w3.org/1999/xlink" xlink:href="zookeys-678-011-g006.jpg" position="float" orientation="portrait" xlink:type="simple" id="oo_139128.jpg"/></fig><p>
              <italic>Maxilliped</italic> (Figures <xref ref-type="fig" rid="F6">6C, D</xref>). First syncoxal endite represented by one seta with row of spinules at base; second to fourth syncoxal endites from proximal to distal with 2, 3, 3 setae, distal angle of syncoxa extended into lobe with row of small spinules; basis with three setae, double row of setules proximally; endopod six-segmented, with 2, 3, 2, 2, 1+1, 4 setae.</p><p>
              <italic><abbrev xmlns:xlink="http://www.w3.org/1999/xlink" xlink:title="first swimming leg" id="ABBRID0EXLAG" xlink:type="simple">P1</abbrev></italic> (Figure <xref ref-type="fig" rid="F7">7A</xref>). Coxa with inner seta inserted distally, adjacent to a small round expansion ornamented with setules; outer margin bearing one patch of setules and one line of spinules. Basis with setules line at outer margin. <abbrev xmlns:xlink="http://www.w3.org/1999/xlink" xlink:title="Exopod" id="ABBRID0E6LAG" xlink:type="simple">Exp</abbrev> 3-segmented; setules along inner margin of the first segment, and outer margin of the second and third segments. <abbrev xmlns:xlink="http://www.w3.org/1999/xlink" xlink:title="Exopod" id="ABBRID0EDMAG" xlink:type="simple">Exp</abbrev>-3 spine with serrate margin at external side, and internal surface of <abbrev xmlns:xlink="http://www.w3.org/1999/xlink" xlink:title="Exopod" id="ABBRID0EHMAG" xlink:type="simple">Exp</abbrev>-3 without line of spinules. <abbrev xmlns:xlink="http://www.w3.org/1999/xlink" xlink:title="Endopod" id="ABBRID0ELMAG" xlink:type="simple">Enp</abbrev> 2-segmented; setules present along all outer margins.</p><p>
              <italic><abbrev xmlns:xlink="http://www.w3.org/1999/xlink" xlink:title="second swimming leg" id="ABBRID0ETMAG" xlink:type="simple">P2</abbrev></italic> (Figures <xref ref-type="fig" rid="F7">7B–D</xref>, <xref ref-type="fig" rid="F8">8B, C</xref>). Coxa with inner seta inserted distally. Posterior surface ornamented with a patch of spinules. Basis with no setal element or ornaments. <abbrev xmlns:xlink="http://www.w3.org/1999/xlink" xlink:title="Exopod" id="ABBRID0EANAG" xlink:type="simple">Exp</abbrev> 3-segmented, with one outer spine each; setules along inner margin of the first, inner and outer of the second segment. Anterior surface of <abbrev xmlns:xlink="http://www.w3.org/1999/xlink" xlink:title="Exopod" id="ABBRID0EENAG" xlink:type="simple">Exp</abbrev>-3 with distal row of spinules. <abbrev xmlns:xlink="http://www.w3.org/1999/xlink" xlink:title="Endopod" id="ABBRID0EINAG" xlink:type="simple">Enp</abbrev> 3-segmented. Schmeil’s organ present on posterior surface of segment 2. Setules along outer margin of all segments. <abbrev xmlns:xlink="http://www.w3.org/1999/xlink" xlink:title="Endopod" id="ABBRID0EMNAG" xlink:type="simple">Enp</abbrev>-3 anterior surface with two distal rows of spinules.</p><fig id="F7" position="float" orientation="portrait"><label>Figure 7.</label><caption><p>
                  <italic><tp:taxon-name><tp:taxon-name-part taxon-name-part-type="genus" reg="Notodiaptomus">Notodiaptomus</tp:taxon-name-part> <tp:taxon-name-part taxon-name-part-type="species" reg="nelsoni">nelsoni</tp:taxon-name-part></tp:taxon-name></italic> sp. n. Male <bold>A</bold> <abbrev xmlns:xlink="http://www.w3.org/1999/xlink" xlink:title="first swimming leg" id="ABBRID0EFOAG" xlink:type="simple">P1</abbrev>, anterior view <bold>B</bold> <abbrev xmlns:xlink="http://www.w3.org/1999/xlink" xlink:title="second swimming leg" id="ABBRID0ELOAG" xlink:type="simple">P2</abbrev> <bold>C, D</bold>. Detail of caudal view of last segment of exopodite (<bold>C</bold>) and endopodite (<bold>D</bold>) of <abbrev xmlns:xlink="http://www.w3.org/1999/xlink" xlink:title="second swimming leg" id="ABBRID0EVOAG" xlink:type="simple">P2</abbrev> <bold>E</bold> <abbrev xmlns:xlink="http://www.w3.org/1999/xlink" xlink:title="third swimming leg" id="ABBRID0E2OAG" xlink:type="simple">P3</abbrev> <bold>F, G</bold> Detail of caudal view of last segment of endopodite (<bold>F</bold>) and exopodite (<bold>G</bold>) of <abbrev xmlns:xlink="http://www.w3.org/1999/xlink" xlink:title="third swimming leg" id="ABBRID0EFPAG" xlink:type="simple">P3</abbrev> <bold>H</bold> <abbrev xmlns:xlink="http://www.w3.org/1999/xlink" xlink:title="fourth swimming leg" id="ABBRID0ELPAG" xlink:type="simple">P4</abbrev> <bold>I, J</bold> Detail in caudal view of last segment of exopodite (<bold>I</bold>) and endopodite (<bold>J</bold>).</p></caption><graphic xmlns:xlink="http://www.w3.org/1999/xlink" xlink:href="zookeys-678-011-g007.jpg" position="float" orientation="portrait" xlink:type="simple" id="oo_139129.jpg"/></fig><p>
              <italic><abbrev xmlns:xlink="http://www.w3.org/1999/xlink" xlink:title="third swimming leg" id="ABBRID0E5PAG" xlink:type="simple">P3</abbrev></italic> (Figure <xref ref-type="fig" rid="F7">7E, F, G</xref>). Coxa with inner seta inserted distally. Posterior surface ornamented with small spinules patch. Basis with no setal element or ornaments. <abbrev xmlns:xlink="http://www.w3.org/1999/xlink" xlink:title="Exopod" id="ABBRID0EHQAG" xlink:type="simple">Exp</abbrev> with setules along inner margin of the first and second segments. Anterior surface of <abbrev xmlns:xlink="http://www.w3.org/1999/xlink" xlink:title="Endopod" id="ABBRID0ELQAG" xlink:type="simple">Enp</abbrev>-3 with one line of spinules at distal part. Remaining characters like <abbrev xmlns:xlink="http://www.w3.org/1999/xlink" xlink:title="second swimming leg" id="ABBRID0EPQAG" xlink:type="simple">P2</abbrev>.</p><p>
              <italic><abbrev xmlns:xlink="http://www.w3.org/1999/xlink" xlink:title="fourth swimming leg" id="ABBRID0EWQAG" xlink:type="simple">P4</abbrev></italic> (Figures <xref ref-type="fig" rid="F7">7H–J</xref>, <xref ref-type="fig" rid="F8">8D</xref>). Coxa with inner seta inserted distally. Posterior surface ornamented with small patch of spinules. Basis with one seta inserted at the posterior/outer margin. <abbrev xmlns:xlink="http://www.w3.org/1999/xlink" xlink:title="Exopod" id="ABBRID0ECRAG" xlink:type="simple">Exp</abbrev> without setules along inner or outer margins. Anterior surface of <abbrev xmlns:xlink="http://www.w3.org/1999/xlink" xlink:title="Exopod" id="ABBRID0EGRAG" xlink:type="simple">Exp</abbrev>-3 and <abbrev xmlns:xlink="http://www.w3.org/1999/xlink" xlink:title="Endopod" id="ABBRID0EKRAG" xlink:type="simple">Enp</abbrev>-3 with one and two lines of spinules at distal part, respectively. Armature formula of all legs represented in Table <xref ref-type="table" rid="T2">2</xref>.</p><table-wrap id="T2" position="float" orientation="portrait"><label>Table 2.</label><caption><p>Setae and spine formula for swimming legs of <italic><tp:taxon-name><tp:taxon-name-part taxon-name-part-type="genus" reg="Notodiaptomus">Notodiaptomus</tp:taxon-name-part> <tp:taxon-name-part taxon-name-part-type="species" reg="nelsoni">nelsoni</tp:taxon-name-part></tp:taxon-name></italic> sp. n.</p></caption><table id="TID0EIXAE" rules="all"><tbody><tr><th rowspan="1" colspan="1"/><th rowspan="1" colspan="1">Coxa</th><th rowspan="1" colspan="1">Basis</th><th rowspan="1" colspan="1">Exopod</th><th rowspan="1" colspan="1">Endopod</th></tr><tr><td rowspan="1" colspan="1">
                      <abbrev xmlns:xlink="http://www.w3.org/1999/xlink" xlink:title="first swimming leg" id="ABBRID0E6SAG" xlink:type="simple">P1</abbrev>
                    </td><td rowspan="1" colspan="1">0-1</td><td rowspan="1" colspan="1">0-0</td><td rowspan="1" colspan="1">I-1; 0-1; I,I,4</td><td rowspan="1" colspan="1">0-1; 1,2,3</td></tr><tr><td rowspan="1" colspan="1">
                      <abbrev xmlns:xlink="http://www.w3.org/1999/xlink" xlink:title="second swimming leg" id="ABBRID0EUTAG" xlink:type="simple">P2</abbrev>
                    </td><td rowspan="1" colspan="1">0-1</td><td rowspan="1" colspan="1">0-0</td><td rowspan="1" colspan="1">I-1; I-1; I,I,5</td><td rowspan="1" colspan="1">0-1; 0-2; 2,2,3</td></tr><tr><td rowspan="1" colspan="1">
                      <abbrev xmlns:xlink="http://www.w3.org/1999/xlink" xlink:title="third swimming leg" id="ABBRID0EJUAG" xlink:type="simple">P3</abbrev>
                    </td><td rowspan="1" colspan="1">0-1</td><td rowspan="1" colspan="1">0-0</td><td rowspan="1" colspan="1">I-1; I-1; I,I,5</td><td rowspan="1" colspan="1">0-1; 0-2; 2,2,3</td></tr><tr><td rowspan="1" colspan="1">
                      <abbrev xmlns:xlink="http://www.w3.org/1999/xlink" xlink:title="fourth swimming leg" id="ABBRID0E5UAG" xlink:type="simple">P4</abbrev>
                    </td><td rowspan="1" colspan="1">0-1</td><td rowspan="1" colspan="1">1-0</td><td rowspan="1" colspan="1">I-1; I-1; I,I,5</td><td rowspan="1" colspan="1">0-1; 0-2; 2,2,3</td></tr></tbody></table></table-wrap><p>
              <italic><abbrev xmlns:xlink="http://www.w3.org/1999/xlink" xlink:title="Fifth leg" id="ABBRID0ERVAG" xlink:type="simple">P5</abbrev></italic> (Figures <xref ref-type="fig" rid="F9">9A–C</xref>, <xref ref-type="fig" rid="F10">10</xref>). <abbrev xmlns:xlink="http://www.w3.org/1999/xlink" xlink:title="Fifth leg" id="ABBRID0E4VAG" xlink:type="simple">P5</abbrev> asymmetrical and biramous; rudimentary praecoxa present; intercoxal plate (coupler) longer than wide.</p><fig id="F8" position="float" orientation="portrait"><label>Figure 8.</label><caption><p>
                  <italic><tp:taxon-name><tp:taxon-name-part taxon-name-part-type="genus" reg="Notodiaptomus">Notodiaptomus</tp:taxon-name-part> <tp:taxon-name-part taxon-name-part-type="species" reg="nelsoni">nelsoni</tp:taxon-name-part></tp:taxon-name></italic> sp. n. male. <bold>A</bold> Habitus, ventral view (400 µm), arrows point to antenna, maxilliped, <abbrev xmlns:xlink="http://www.w3.org/1999/xlink" xlink:title="first swimming leg" id="ABBRID0EWWAG" xlink:type="simple">P1</abbrev>, <abbrev xmlns:xlink="http://www.w3.org/1999/xlink" xlink:title="second swimming leg" id="ABBRID0E1WAG" xlink:type="simple">P2</abbrev>, <abbrev xmlns:xlink="http://www.w3.org/1999/xlink" xlink:title="third swimming leg" id="ABBRID0E5WAG" xlink:type="simple">P3</abbrev>, <abbrev xmlns:xlink="http://www.w3.org/1999/xlink" xlink:title="fourth swimming leg" id="ABBRID0ECXAG" xlink:type="simple">P4</abbrev> <bold>B</bold> Frontal view with detail of coxa and basis of <abbrev xmlns:xlink="http://www.w3.org/1999/xlink" xlink:title="second swimming leg" id="ABBRID0EIXAG" xlink:type="simple">P2</abbrev> (50 µm), arrows point to small patches of spinules <bold>C</bold> <abbrev xmlns:xlink="http://www.w3.org/1999/xlink" xlink:title="second swimming leg" id="ABBRID0EOXAG" xlink:type="simple">P2</abbrev> (100 µm), arrows point to small patches of spinules <bold>D</bold> Frontal view of left <abbrev xmlns:xlink="http://www.w3.org/1999/xlink" xlink:title="fourth swimming leg" id="ABBRID0EUXAG" xlink:type="simple">P4</abbrev> (100 µm), arrows point to small patches of spinules <bold>E</bold> Detail of rostrum filaments (20 µm).</p></caption><graphic xmlns:xlink="http://www.w3.org/1999/xlink" xlink:href="zookeys-678-011-g008.jpg" position="float" orientation="portrait" xlink:type="simple" id="oo_139130.jpg"/></fig><fig id="F9" position="float" orientation="portrait"><label>Figure 9.</label><caption><p>
                  <italic><tp:taxon-name><tp:taxon-name-part taxon-name-part-type="genus" reg="Notodiaptomus">Notodiaptomus</tp:taxon-name-part> <tp:taxon-name-part taxon-name-part-type="species" reg="nelsoni">nelsoni</tp:taxon-name-part></tp:taxon-name></italic> sp. n. male. <bold>A</bold> <abbrev xmlns:xlink="http://www.w3.org/1999/xlink" xlink:title="fourth swimming leg" id="ABBRID0EUYAG" xlink:type="simple">P4</abbrev>, <abbrev xmlns:xlink="http://www.w3.org/1999/xlink" xlink:title="Fifth leg" id="ABBRID0EYYAG" xlink:type="simple">P5</abbrev>, and <abbrev xmlns:xlink="http://www.w3.org/1999/xlink" xlink:title="Urosome somites" id="ABBRID0E3YAG" xlink:type="simple">Ur</abbrev> (100 µm), arrow points to the line of spinules on the distal margin of pediger 5, to the process at the basis of left <abbrev xmlns:xlink="http://www.w3.org/1999/xlink" xlink:title="Fifth leg" id="ABBRID0EAZAG" xlink:type="simple">P5</abbrev>, and to the exopodite 2 of right <abbrev xmlns:xlink="http://www.w3.org/1999/xlink" xlink:title="Fifth leg" id="ABBRID0EEZAG" xlink:type="simple">P5</abbrev> <bold>B</bold> Left <abbrev xmlns:xlink="http://www.w3.org/1999/xlink" xlink:title="Fifth leg" id="ABBRID0EKZAG" xlink:type="simple">P5</abbrev> (20 µm), arrow points to the expansion in the basis of left <abbrev xmlns:xlink="http://www.w3.org/1999/xlink" xlink:title="Fifth leg" id="ABBRID0EOZAG" xlink:type="simple">P5</abbrev> <bold>C</bold> Detail of the conical process in the basis of left <abbrev xmlns:xlink="http://www.w3.org/1999/xlink" xlink:title="Fifth leg" id="ABBRID0EUZAG" xlink:type="simple">P5</abbrev> (20 µm), arrow points to the expansion in the basis of left <abbrev xmlns:xlink="http://www.w3.org/1999/xlink" xlink:title="Fifth leg" id="ABBRID0EYZAG" xlink:type="simple">P5</abbrev>.</p></caption><graphic xmlns:xlink="http://www.w3.org/1999/xlink" xlink:href="zookeys-678-011-g009.jpg" position="float" orientation="portrait" xlink:type="simple" id="oo_139131.jpg"/></fig><p>
              <italic>Right <abbrev xmlns:xlink="http://www.w3.org/1999/xlink" xlink:title="Fifth leg" id="ABBRID0EF1AG" xlink:type="simple">P5</abbrev></italic> (Figures <xref ref-type="fig" rid="F9">9A–C</xref>, <xref ref-type="fig" rid="F10">10A</xref>). Coxa with conical process projecting over basis with spiniform sensilla acute at tip (Figure <xref ref-type="fig" rid="F7">7C</xref>). Basis with lateral seta inserted at distal part. Outgrowth on posterior basal surface with deep oblique groove ornamented with minute tubercles along edge, <abbrev xmlns:xlink="http://www.w3.org/1999/xlink" xlink:title="Endopod" id="ABBRID0EV1AG" xlink:type="simple">Enp</abbrev> one-segmented, as endopodal lobe with comb of spinules on inner anterior surface. Exopod2-segmented; first segment with acute sclerotized outgrowth on distal margin, posteriorly; second segment with curved ridge on posterior surface, lateral spine on distal third of segment; terminal claw strong and curved proximally, with row of spinules along inner margin. Endopodal lobe with comb of spinules on inner anterior surface.</p><fig id="F10" position="float" orientation="portrait"><label>Figure 10.</label><caption><p>
                  <italic><tp:taxon-name><tp:taxon-name-part taxon-name-part-type="genus" reg="Notodiaptomus">Notodiaptomus</tp:taxon-name-part> <tp:taxon-name-part taxon-name-part-type="species" reg="nelsoni">nelsoni</tp:taxon-name-part></tp:taxon-name></italic> sp. n. <bold>A, B</bold> Fifth leg (<abbrev xmlns:xlink="http://www.w3.org/1999/xlink" xlink:title="Fifth leg" id="ABBRID0EO2AG" xlink:type="simple">P5</abbrev>) of male, caudal (<bold>A</bold>) and in a lateral view (<bold>B</bold>), arrows point to process expansion at basis in left and right <abbrev xmlns:xlink="http://www.w3.org/1999/xlink" xlink:title="Fifth leg" id="ABBRID0EW2AG" xlink:type="simple">P5</abbrev>, and the short distance between lateral spine and terminal claw <bold>C</bold> <abbrev xmlns:xlink="http://www.w3.org/1999/xlink" xlink:title="Fifth leg" id="ABBRID0E32AG" xlink:type="simple">P5</abbrev> of male in anterior view <bold>D</bold> <abbrev xmlns:xlink="http://www.w3.org/1999/xlink" xlink:title="Fifth leg" id="ABBRID0EC3AG" xlink:type="simple">P5</abbrev> of female in latero-caudal view <bold>E</bold> <abbrev xmlns:xlink="http://www.w3.org/1999/xlink" xlink:title="Fifth leg" id="ABBRID0EI3AG" xlink:type="simple">P5</abbrev> of female in anterior view, arrow points to the external seta of exopodite 2.</p></caption><graphic xmlns:xlink="http://www.w3.org/1999/xlink" xlink:href="zookeys-678-011-g010.jpg" position="float" orientation="portrait" xlink:type="simple" id="oo_139132.jpg"/></fig><p>
              <italic>Left <abbrev xmlns:xlink="http://www.w3.org/1999/xlink" xlink:title="Fifth leg" id="ABBRID0EV3AG" xlink:type="simple">P5</abbrev></italic> (Figures <xref ref-type="fig" rid="F9">9A–C</xref>, <xref ref-type="fig" rid="F10">10</xref>). Well developed, reaching distal margin of right <abbrev xmlns:xlink="http://www.w3.org/1999/xlink" xlink:title="Exopod" id="ABBRID0EB4AG" xlink:type="simple">Exp</abbrev>-1. Coxa with conical process projecting over basis with spiniform sensilla at tip, very similar to the one at right. Basis with seta on outer margin; inner margin slightly curved; Exopod bisegmented. <abbrev xmlns:xlink="http://www.w3.org/1999/xlink" xlink:title="Exopod" id="ABBRID0EF4AG" xlink:type="simple">Exp</abbrev>-1with convex outer margin; inner margin with rounded process bearing setules. <abbrev xmlns:xlink="http://www.w3.org/1999/xlink" xlink:title="Exopod" id="ABBRID0EJ4AG" xlink:type="simple">Exp</abbrev>-2 with semicircular process bearing setules proximally on inner margin, inner small spine and apical spiny process.</p></tp:treatment-sec><tp:treatment-sec sec-type="description" id="SECID0EN4AG"><title>Description – female</title><p>(Figure <xref ref-type="fig" rid="F2">2A</xref>). Length, excluding caudal setae 1,670 µm. Maximum width at distal margin of the <abbrev xmlns:xlink="http://www.w3.org/1999/xlink" xlink:title="thoracic somite 1" id="ABBRID0EX4AG" xlink:type="simple">Th1</abbrev>, with 510 µm. Body larger than male. <tp:taxon-name><tp:taxon-name-part taxon-name-part-type="genus" reg="Prosome">Prosome</tp:taxon-name-part></tp:taxon-name>. Rostrum symmetrical, with paired filaments, right broader in mid part than left. <tp:taxon-name><tp:taxon-name-part taxon-name-part-type="genus" reg="Prosome">Prosome</tp:taxon-name-part></tp:taxon-name> with incomplete dorsal suture separating <abbrev xmlns:xlink="http://www.w3.org/1999/xlink" xlink:title="thoracic somite 5" id="ABBRID0EH5AG" xlink:type="simple">Th5</abbrev> and <abbrev xmlns:xlink="http://www.w3.org/1999/xlink" xlink:title="thoracic somite 6" id="ABBRID0EL5AG" xlink:type="simple">Th6</abbrev>, suture marked by spinules dorsally and laterally. Posterolateral wings of <abbrev xmlns:xlink="http://www.w3.org/1999/xlink" xlink:title="thoracic somite 6" id="ABBRID0EP5AG" xlink:type="simple">Th6</abbrev> small and slightly asymmetrical; left wing slightly larger than right and with semicircular shaped protrusion on distal margin; right wing elongate; both lateral wings with spiniform sensilla (Figure <xref ref-type="fig" rid="F2">2A, C</xref>).</p><p>
              <italic>Urosome</italic> (Figure <xref ref-type="fig" rid="F2">2A, C</xref>). Ur3-segmented; <abbrev xmlns:xlink="http://www.w3.org/1999/xlink" xlink:title="Genital double somite" id="ABBRID0E65AG" xlink:type="simple">GS</abbrev> inflated anteriorly and nearly symmetrical, longer than all the other somites combined; anal segment with weakly de<!--PageBreak--><!--PageBreak--><!--PageBreak-->veloped operculum; caudal rami symmetrical with setules along inner margin; genital area, located centrally with prominent lateral processes on opercular pad.</p><p>
              <italic><abbrev xmlns:xlink="http://www.w3.org/1999/xlink" xlink:title="Antennule" id="ABBRID0EK6AG" xlink:type="simple">A1</abbrev></italic>. Symmetrical, 25-segmented; similar to left <abbrev xmlns:xlink="http://www.w3.org/1999/xlink" xlink:title="Antennule" id="ABBRID0EO6AG" xlink:type="simple">A1</abbrev> of male (Figure <xref ref-type="fig" rid="F3">3B</xref>); extending beyond half of the <abbrev xmlns:xlink="http://www.w3.org/1999/xlink" xlink:title="Genital double somite" id="ABBRID0EW6AG" xlink:type="simple">GS</abbrev>.</p><p>
              <italic><abbrev xmlns:xlink="http://www.w3.org/1999/xlink" xlink:title="Fifth leg" id="ABBRID0E46AG" xlink:type="simple">P5</abbrev></italic> (Figure <xref ref-type="fig" rid="F9">9D, E</xref>). Symmetrical, coxa with conical process with sensilla at tip, basis subtriangular with long seta reaching beyond half of <abbrev xmlns:xlink="http://www.w3.org/1999/xlink" xlink:title="Exopod" id="ABBRID0EFABG" xlink:type="simple">Exp</abbrev>-1 and bearing a small row of setules on anterior surface (Figure <xref ref-type="fig" rid="F9">9E</xref>). <abbrev xmlns:xlink="http://www.w3.org/1999/xlink" xlink:title="Exopod" id="ABBRID0ENABG" xlink:type="simple">Exp</abbrev>-1 larger than second, Exp2 with stout terminal claw with denticles along lateral margins bearing short setules and outer small spine, not fused to segment. <abbrev xmlns:xlink="http://www.w3.org/1999/xlink" xlink:title="Exopod" id="ABBRID0ERABG" xlink:type="simple">Exp</abbrev>-3 with two terminal setae, lateral smaller; enp 1-segmented with two setae and oblique comb of spines sub terminally on anterior surface. Number of armature elements as in Table <xref ref-type="table" rid="T2">2</xref>.</p></tp:treatment-sec><ref-list><ref id="B3"><mixed-citation xmlns:xlink="http://www.w3.org/1999/xlink" xlink:type="simple">
          <person-group><name name-style="western"><surname>Huys</surname><given-names>R</given-names></name><name name-style="western"><surname>Boxshall</surname><given-names>GA</given-names></name></person-group> (<year>1991</year>) <source>Copepod evolution.</source> <publisher-name>The Ray Society</publisher-name>, <publisher-loc>London</publisher-loc>, <size units="page">468 pp</size>.</mixed-citation></ref></ref-list></tp:taxon-treatment>
